# Supplementary material for: Patient-Derived Meningioma Organoids: A Reliable Model for Studying Human Tumor Pathophysiology
Source: Cancers (Basel). 2025 Feb 5;17(3):526. doi: 10.3390/cancers17030526 (PMC11817449; doi:10.3390/cancers17030526)
Supplement: Supplementary file 1 [file cancers-17-00526-s001.zip]

Archive with 2 entries (2 files):
- cancers-3440233-Supplementary Figures.pdf
- cancers-3440233-Supplementary Table.xlsx
