# Supplementary material for: Patient-Derived Meningioma Organoids: A Reliable Model for Studying Human Tumor Pathophysiology
Source: Cancers (Basel). 2025 Feb 5;17(3):526. doi: 10.3390/cancers17030526 (PMC11817449; doi:10.3390/cancers17030526)
Supplement: Supplementary file 1 [file cancers-17-00526-s001.zip › cancers-3440233-Supplementary Table.xlsx]

## Sheet: Table 1
Supplementary Table 1. Reagents and antibodies
Class	Reagent	Company	Catalog number
Antibodies	anti-Ki67 (B56)	BD Biosciences	550609
Antibodies	Anti-Progesterone Receptor	Abcam	ab32085
Antibodies	anti-rabbit - Fluor 488	Thermo Fisher Scientific	A-21206
Antibodies	anti-rabbit - Fluor 555	Thermo Fisher Scientific	A-31572
Antibodies	anti-mouse - Fluor 488	Thermo Fisher Scientific	A-21202
Antibodies	anti-mouse - Fluor 555	Thermo Fisher Scientific	A-31570
Medium	DMEM/F-12	Thermo Fisher Scientific	11320033
Medium	Neurobasal	Thermo Fisher Scientific	21103049
Medium	GlutaMax	Thermo Fisher Scientific	35050061
Medium	MEM Non-Essential Amino Acids	Thermo Fisher Scientific	11140050
Medium	Penicillin-Streptomycin	Thermo Fisher Scientific	15140122
Medium	B27 without vitamin A supplement	Thermo Fisher Scientific	12587010
Medium	N2 supplement	Thermo Fisher Scientific	17502048
Medium	Y-27632	StemCell Technologies	100-1044
Medium	Antibiotic-Antimycotic	Thermo Fisher Scientific	15240062
Medium	Hibernate A medium	Thermo Fisher Scientific	A1247501
RNA	Direct-zol RNA Microprep Kit	Zymo Research	R2063
Other	eBioscience™ 1X RBC Lysis Buffer	Thermo Fisher Scientific	00-4333-57
Other	DAPI	Millipore Sigma	10236276001
